# Supplementary material for: Effects of Antibiotic Residues on Fecal Microbiota Composition and Antimicrobial Resistance Gene Profiles in Cattle from Northwestern China
Source: Microorganisms. 2025 Jul 14;13(7):1658. doi: 10.3390/microorganisms13071658 (PMC12298114; doi:10.3390/microorganisms13071658)
Supplement: Supplementary file 1 [file microorganisms-13-01658-s001.zip]

Archive with 2 entries (2 files):
- microorganisms-3695428 SUPPLEMENTAL MATERIALS-proof.pdf
- microorganisms-3695428 Table S3-S6.xlsx
