# Supplementary material for: Effects of Antibiotic Residues on Fecal Microbiota Composition and Antimicrobial Resistance Gene Profiles in Cattle from Northwestern China
Source: Microorganisms. 2025 Jul 14;13(7):1658. doi: 10.3390/microorganisms13071658 (PMC12298114; doi:10.3390/microorganisms13071658)
Supplement: Supplementary file 1 [file microorganisms-13-01658-s001.zip › microorganisms-3695428 Table S3-S6.xlsx]

## Sheet: Table S3
Table S3. The relative abundance of bacterial phyla in the cattle fecal samples.
Phyla	NM	NX	XJ
Acidobacteriota	0.1524	0.1159	0.1044
Actinomycetota	13.5355	23.4876	16.1748
Apicomplexa	0.0465	0.0852	0.1533
Ascomycota	0.1218	0.1833	0.2641
Bacillota	19.4395	41.4788	40.631
Bacteroidota	15.3153	19.7031	19.6076
Basidiomycota	0.0208	0.031	0.0397
Bdellovibrionota	0.0299	0.047	0.0454
Campylobacterota	0.1838	1.0266	0.4963
Candidatus_Saccharibacteria	0.0171	0.0199	0.0531
Chlorobiota	0.0397	0.0628	0.0567
Chloroflexota	0.0486	0.0815	0.0694
Cyanobacteriota	0.2534	0.4226	0.3925
Deinococcota	0.1569	0.1087	0.1894
Euryarchaeota	0.534	1.1734	2.1731
Fusobacteriota	0.2413	0.2066	0.2068
Gemmatimonadota	0.0688	0.0101	0.0125
Mycoplasmatota	0.1807	0.4516	0.5063
Myxococcota	0.312	0.1026	0.1143
Nitrospirota	0.0173	0.0249	0.0216
Parabasalia	0.0128	0.0394	0.0488
Planctomycetota	0.5968	0.1811	0.2064
Pseudomonadota	47.2624	8.8579	16.6526
Rhodothermota	0.0374	0.0126	0.0152
Spirochaetota	0.4149	0.5189	0.3656
Synergistota	0.0507	0.1148	0.1112
Thermodesulfobacteriota	0.4626	0.7976	0.7147
Thermotogota	0.0289	0.0702	0.0593
Uroviricota	0.1236	0.0795	0.0831
Verrucomicrobiota	0.1551	0.2434	0.1999
Other	0.1393	0.2614	0.2308

## Sheet: Table S4
Table S4. The relative abundance of genera in the cattle fecal samples.
Genera	NM_1	NM_2	NM_3	NM_4	NM_5	XJ_1	XJ_2	XJ_3	XJ_4	XJ_5	NX_1	NX_2	NX_3	NX_4	NX_5
Alistipes	1.716	1.671	1.513	2.724	1.156	0.06	0.15	0.13	0.07	0.103	2.176	1.286	1.097	1.805	1.21
Bacillus	1.69	1.29	1.15	1.3	1.358	0.85	0.764	1.688	1.161	1.116	1.771	1.188	1.68	1.407	1.255
g_Bacteroides	7.757	5.237	9.381	12.428	10.451	1.934	1.967	3.559	2.374	2.459	8.989	8.947	5.614	8.017	9.576
g_Bifidobacterium	8.757	7.851	11.237	6.428	8.931	0.273	1.635	0.323	0.397	0.657	0.31	0.44	0.53	0.3	0.53
g_Blautia	5.216	5.707	3.541	4.324	6.72	0.172	2.372	2.268	1.469	1.57	7.902	6.672	5.911	4.096	3.198
g_Butyrivibrio	1.01	1.201	0.93	1.238	2.785	0.06	0.35	0.28	0.52	0.303	0.71	1.227	1.003	1.195	0.844
g_Clostridioides	0.68	0.57	0.81	0.42	0.67	1.02	1.11	1.1	0.89	1.03	0.87	1.45	0.82	1.23	0.76
g_Clostridium	1.89	1.771	2.012	1.98	1.48	1.799	2.764	1.962	1.882	2.102	1.82	1.772	2.81	1.877	2.417
g_Escherichia	1.038	1.591	0.864	0.956	1.582	0.51	0.33	0.11	0.56	0.378	1.48	0.83	0.83	0.83	1.08
g_Faecalibacterium	2.29	2.264	1.925	1.614	1.873	2.992	1.091	2.733	1.889	2.176	1.992	2.236	3.161	2.074	2.92
g_Mediterraneibacter	2.11	1.826	1.246	1.672	1.962	0.56	0.71	0.98	0.62	0.718	1.43	1.73	1.82	1.96	2.23
g_Methanobrevibacter	0.234	2.013	2.945	1.672	0.862	5.544	5.437	5.029	3.449	4.865	1.05	0.57	0.88	0.65	0.95
g_Parabacteroides	0.953	0.638	1.982	2.142	0.946	0.42	0.2	0.18	0.16	0.24	1.083	1.186	0.785	0.92	1.257
g_Phocaeicola	2.568	2.184	1.172	1.542	0.962	0.43	0.984	0.62	0.39	0.606	4.914	4.514	3.982	5.62	3.569
g_Prevotella	2.466	1.514	0.967	1.783	1.098	0.564	0.218	0.475	0.013	0.317	2.41	1.821	1.396	3.137	2.079
g_Romboutsia	0.24	0.492	0.631	0.004	0.342	3.068	6.662	8.169	3.042	5.235	0.29	0.06	0.44	0.14	0.33
g_Ruminococcus	1.399	1.22	1.478	2.45	0.948	1.044	0.898	1.608	1.479	1.257	1.272	1.453	1.461	1.149	1.4
g_Segatella	0.66	0.53	0.67	0.604	0.345	1.505	0.452	0.766	1.561	1.071	1.907	0.827	0.88	1.038	0.906
g_Streptococcus	0.803	0.909	0.791	0.645	0.325	0.658	0.761	0.841	0.555	0.704	1.169	1.214	1.044	1.264	1.872
g_Vescimonas	1.492	2.973	1.72	2.01	1.187	1.254	0.616	1.027	1.244	1.035	2.854	1.383	2.32	2.148	2.139
other	55.031	56.548	53.035	52.064	54.017	75.283	70.529	66.152	76.275	72.058	53.601	59.194	61.536	59.143	59.478

## Sheet: Table S5
Table S5. The relative abundance of ARGs in the cattle fecal samples.
ARGs	NM_1	NM_2	NM_3	NM_4	NM_5	XJ_1	XJ_2	XJ_3	XJ_4	XJ_5	NX_1	NX_2	NX_3	NX_4	NX_5
Tet(-)	24.63	10.03	9.64	20.17	15.23	2.57	2.95	4.02	3.67	6.72	2.66	1.8	2.94	6.69	2.98
Otr(-)	0	0	0	0	0	7.39	9.2	3.99	2.69	3.22	0	0	0	0	0
Erm(-)	3.37	23.7	2.74	4.34	7.63	0.54	1.95	4.06	14.03	6.05	4.46	0.45	0.88	3.22	2.09
Mef(-)	0	0	0.01	0.08	0.03	0.61	0	0.02	0	0.16	0	0	0	0	0
Lnu(-)	0.15	0.13	2.22	0.14	0.57	0.04	1.11	1.78	0.01	0.75	0.01	0	1.49	0.64	0
Msr(-)	0.25	0.04	0.04	1.55	0.67	0.33	0	0	0.75	0.31	0.21	0.75	0.19	0	0
Cfr(-)	0.23	0.54	2.79	0.03	0.75	0	0	0	0	0	0	0.26	0	0	0
Evg(-)	0.99	1.63	0.04	0.34	0.67	0	0	0	0	0	0.07	0.17	0	0.1	0.16
Ere(-)	0.09	0	0	0	0.02	0	0	0	0	0	0	3.11	0	0.98	0
Mph(-)	4.64	1.1	0.99	3.68	2.83	0	1.79	0.52	0	0.38	0	0.41	0.18	0.54	0.51
Lsa(-)	0.06	0	0	0	0.01	0	0.03	0.02	0	0.01	0	0	0	2.76	0
DHA(-)	0	0	0.33	1.07	0.48	0	0	1.04	0.38	0.48	0.33	0	0	0.24	0
TEM(-)	26.54	1.68	5.53	22.66	15.84	0	0	0.93	0	0.32	0.16	0	2.36	0.26	0.28
SHV(-)	0.52	0.05	0.04	0.04	0.14	0	0	1.27	0.01	0.45	0.47	0.39	0.68	1.88	0.34
CTX-M(-)	1.24	3.41	0.38	0.84	1.34	1.1	3.07	2.01	45.9	15.36	1.72	2.59	5.97	0.89	4.06
OXA(-)	0.59	15.27	2.89	6.45	6.22	5.97	16.3	8.24	0.28	6.2	6.44	19.97	15.24	10.39	14.13
OXY-5-2	0.01	1.59	0.1	0.03	0.35	0	0	0	0	0	0	0	0	0	0
Sme(-)	2.87	0.41	0	0	0.69	0	0	0	1.08	0.33	1.28	0	0	0.65	2.5
SPR-1	0.02	0	0	0.02	0.01	0	0	0	0	0	0	0.01	0	0	0
PLN-1	0	0	0	0	0	0	0	0	0	0	0	0	0	0	0
KPC(-)	0.55	0.01	0.01	0.41	0.28	4.42	3.36	0	0	1.46	0.33	0.52	0.33	0.34	0.07
IMP(-)	0	0.01	1.42	0	0.3	2.15	0.06	25.32	3.35	10.34	3.86	6.58	2.47	0	8.61
PDC(-)	0	0	0.48	0	0.1	0.19	0.02	0.22	1.09	0.46	9.23	11.79	7.35	9.22	3.31
VIM(-)	0.02	1.08	0	0	0.22	0	0	0.09	0	0.03	0	0.06	0.15	0	0
Aac(-)	7.69	1.88	41.92	13.38	15.85	34.63	19.02	11.43	1.87	15.14	61.77	34.5	41.61	49.83	50.01
Aad(-)	4.87	1.03	9.84	0.64	3.53	2	4.6	1.68	0	1.58	2.35	5.56	3.98	5.15	2.85
ANT(-)	0.74	0.69	0.09	1.58	0.92	2.53	0	2.73	0	1.57	0.17	0	0.81	0	0.39
APH(-)	0.11	2.71	0	3.56	1.93	4.64	5.85	21.18	3.05	10.07	0.4	0.18	0.7	0.77	0.16
MexY	2.2	13.47	0.55	3.63	4.63	0.25	0	0.68	0	0.3	0.56	0.32	2.37	0.26	0
MCR(-)	0.47	2.47	0.85	0	0.76	0.11	0	0	8.15	2.52	0	0.99	0	0.03	2.06
PmrF	1.13	0.32	0.06	2.01	1.08	0	0	0	0	0	0	0	0	0	0
RosB	0	0.04	0.03	0	0.01	0	0	0	0	0	0	0	0	0	0
TolC	0	0	0	0.02	0.01	2.17	0	0.33	0	0.65	0.05	0.01	0.09	0.05	0.16
Qnr(-)	1.15	0	0.02	0.05	0.27	3.77	0.67	0	0	1	0	0	2.29	0.02	0.3
Ade(-)	5.91	6.34	1.35	4.24	4.42	0	0	1.11	0	0.39	0.13	0.28	0.09	0.88	0.48
BacA	0.01	0	0	0.01	0.01	0	0	0	0	0	0	0	0	0.22	0
BahA	0	0	2.22	0	0.46	0	0	0	0	0	0	0	0	0	0
BasS	0	0	0	0	0	0	0	0	0	0	0	0	0	0	0.01
Sul(-)	0.04	0.01	0	0.67	0.62	0	0.01	4.62	0.03	1.61	0.64	0	0	0	0
Dfr(-)	4.49	2.39	6.86	0.58	2.2	5.7	0.03	1.44	7.36	4.16	2.21	5.44	1.48	0.22	3.25
Van(-)	3.31	6.21	6.56	6.76	5.01	4.14	27.94	0.52	2.11	4.91	0.47	3.85	1.18	3.33	0.63
Efp(-)	0.43	0	0	0.92	1.78	0.25	0.25	0.08	0.34	0.13	0	0	0.21	0	0
Rpo(-)	0.66	1.76	0.01	0.12	2.14	14.5	1.79	0.68	3.83	2.96	0	0	4.94	0.44	0.65

## Sheet: Table S6
Table S6. The relative abundance of MGEs in the cattle fecal samples.
MGEs	NM_1	NM_2	NM_3	NM_4	NM_5	XJ_1	XJ_2	XJ_3	XJ_4	XJ_5	NX_1	NX_2	NX_3	NX_4	NX_5
tnpA	95.6112	88.832	49.6314	97.7361	84.2074	57.8406	60.3342	62.7943	194.134	76.3199	75.2979	75.3102	71.0309	73.4803	11.8138
IS91	12.5887	14.484	4.11311	23.5794	10.0009	11.3736	17.6824	19.03	59.6011	18.7151	11.8774	46.7072	21.1188	11.1842	0
rep7	12.7294	11.9465	1.53571	3.70153	5.18153	8.40494	7.72876	5.90294	1.41679	10.2561	8.31873	5.23916	18.0303	3.87825	0
rep20	5.76685	5.17906	4.52878	4.0678	12.6725	4.91616	13.4372	6.93997	52.9795	20.6418	6.1765	4.54853	6.60293	4.10303	0
rep21	12.3468	8.08666	0.691049	7.61195	1.86826	2.42037	9.99694	5.94181	23.6576	4.30823	2.13764	2.00207	2.67205	3.97761	0.335318
tniA	6.44129	3.76699	0.013667	4.73931	5.56924	0.91475	6.34479	3.34615	67.2965	7.63533	1.111	1.59074	11.771	6.89683	0
rep16	4.90713	3.82824	0.017972	1.83661	17.1626	0.752346	0.595573	0.120799	13.5894	7.96486	0.553816	44.6649	7.37628	0.874101	0
rep19	2.6348	6.03015	3.30884	7.84377	9.35268	2.03303	14.9306	6.3707	17.9579	0.587463	2.15328	4.49731	15.3993	1.88089	0
rep5	1.75663	0.498464	7.61716	21.7896	8.4331	1.86979	11.4723	7.62252	21.6678	3.9667	2.84321	3.77081	11.1993	5.07442	0
repUS21	7.71863	6.07472	0.009384	0.942239	4.70334	0.318658	3.94265	3.64907	0	8.64552	0.594663	2.07733	4.49338	3.48987	0
rep13	0.292552	0.691035	0.077718	3.10662	8.79792	0.70414	3.41445	1.49313	11.8787	3.57612	1.05928	0.016614	17.1747	3.30069	0
repUS18	22.9618	34.408	0.180485	1.29275	3.10208	1.62493	1.1845	2.51594	3.20964	1.82052	1.11384	0.404193	5.19521	0.077872	0
repUS23	0.924029	2.89664	1.85528	5.02445	11.9598	2.79117	3.76229	1.84637	11.703	5.64445	3.08583	0.826373	1.89434	0.315816	0
rep7b	3.71202	0.778428	1.00882	0.743676	8.90928	4.79601	2.23043	0.24639	0	0.535134	2.07267	9.52493	0.519941	3.85274	0
rep12	0.342853	3.41752	2.52446	0	0	0	0.008823	0	0	0.013687	0	0.139712	5.01665	0	32.195
rep9	0.057754	0.986661	0.157285	1.08734	0.345154	0.50789	0.412146	0.978711	12.6579	1.45665	0.173361	4.76016	1.95332	0.661069	0
rep15	0.04364	1.89926	0.536886	5.03285	0.099589	0.858518	3.03858	22.4476	2.83636	3.41402	0.7605	1.72755	1.99571	1.84877	0
int3	0.489294	3.97064	0	0.118002	0.024242	0.881882	1.70431	0.01636	3.58539	4.78053	0.822076	0.862951	6.3748	0.773037	0.322263
int2	1.15331	2.17138	1.80135	1.81835	0.484848	0.6761	0.175096	0.065896	18.421	2.58252	0.348409	0.67163	2.34706	0.387017	0
repUS16	3.5815	4.69212	4.59094	1.66333	2.19206	1.12452	0.03513	0.777847	0	0.054842	0.625184	0.321563	3.77035	0.282381	0
rep24	1.04213	1.73662	0	1.01354	0	1.11125	0	0	5.61783	0	1.58307	1.05674	7.19098	0.007899	0
rep10b	0	0	0.632756	0	0	0.007749	0	1.84859	0	0	0	0.010138	3.51247	0.766919	0
ISSfl3	0.14465	0	0	0.330413	0.52386	0.405849	1.15565	0.234229	0	0.15118	0.930261	7.03378	5.93318	0.712786	0
rep23	3.00102	10.932	0.013901	0.500443	0.48207	0.249325	0.468905	0.753084	0	3.81287	0.105557	0.116051	0.092315	1.56022	0
ISPvsp2	7.88056	4.70164	0	2.28626	0.453727	0.453536	0.530819	0.173553	0	0.085614	0.725194	0.858827	0.839626	3.35352	0
repUS5	0.011777	0.212444	1.89688	0.994009	1.32936	0.17507	0.124641	1.10982	0	1.79018	0.288769	1.83862	6.0125	0.265641	0
repUS14	0.255959	0	0	0.258033	1.65711	1.27195	1.08786	0.592696	0	0.88553	1.3922	0.362688	0	0.28878	0
ISCrsp1	0	0	0	3.6322	0.044821	0	0.042987	0	0	1.2332	0	0	0	0.138168	0
ISBthe5	2.4234	0	2.13336	0.031031	0.029606	0.007525	0	0	0	0.039813	0.007853	1.56361	0	0.025957	0
rep4	2.13215	2.92572	0.046894	1.13149	0.01349	0.018801	3.87968	0	0	1.40024	0.097659	0	0.417266	0.228254	0
tnpA3	0	0	0	0.867636	10.7053	0.342429	0	0	0	1.88338	0.697631	0.952573	0	0.156552	0
ISBf10	0.082495	0.041643	1.10317	0.2422	2.2624	0.992947	2.52878	1.44597	0	1.85526	2.00661	0.113295	0	0	0
tnpA1	0.787673	0.345587	0	0.380316	0.762353	0	0	0.009613	2.69516	1.73737	0.0346	0.0761	0.057922	0	0
rep10	0.775572	0.402738	9.43674	0.55425	0	0.203596	0.538174	0.68623	0.893155	0	0.207443	0	0	0	0
IS679	0	0	0	0	0	0	0	0	1.69363	0	0	0	0	0	0
pIP32953	0	0	0	0	0	0	4.26925	0	1.34001	0	0.150885	0	0.187098	0.409884	4.57489
repUS17	0	0	0	0.019636	0	1.40891	0.017161	0	0	0	2.04526	2.38414	1.86426	0	0
repUS3	2.1788	4.92954	0	0.218073	0.273099	0.29603	0.094788	0	0	1.26896	0.429158	0.201072	0	0.656761	0
ISRgn1	0	0	0.004163	0.098455	1.07133	0.082393	0.041312	0.090094	0	0.085614	0.146071	0	0.115371	1.06659	0
repUS10	2.68424	0.64863	5.00682	0	0	0	0	0	0	0	0	0	0.088659	0	0
rep14	0	0	0.81983	0.027659	0.371791	0.063077	0	0.864812	0	0.035759	0.130397	0	0.157843	0	0
tnpA1000	2.18261	0.267738	0.481566	0.091512	0.344637	0	0.081502	0	0	2.33413	0.041733	0	0	0	0
pEC4115	0	0	0	0	0	0	0	0	3.7394	0	0	0.882425	0.273934	0	0
repUS19	1.98717	0.043533	0	1.3191	1.54601	0	1.01376	0.65315	0	0	0	0	0	0.177119	0
istA	0	0	0	0	0	0	0.226065	0	3.12161	0	0	0.153108	0	0	0
tnpAc	0	0.017111	0	0.596997	0.116538	0.738558	0.27234	0.244126	0	1.47801	0.621782	0.398211	0	0.301892	0
ISRj1	0	0	0	0.471928	0.178506	0.335065	0.315178	0.330309	0	0.04392	0.511823	0	0	1.85235	0
tniB	0.118784	0.658038	0	0.134881	0	0.684857	0	0	1.37773	0	1.53479	0	0.099234	0.433571	0
IncX1	0	0	0.771977	0.025549	0.037928	0.036333	1.2188	0.064676	2.13562	0	0	0	0	0	0
ISUnb4	0	0	0	0	0	0	0	0	1.86208	0	0	0	0	0	0
rep3	0	0	2.30204	0	0	0	0.266438	0	0	2.68602	0	0	2.63557	0	0
rep2	1.89943	0.092538	0.698191	0.052945	0.081723	0.095002	0.21067	0.01602	0	0.170685	0.075311	0	0	0.008114	0
IncFII(Serratia)	0.030775	0.041882	0	0.896901	0.038503	0.090254	0.07142	0.130557	0	0.101189	0.046394	1.68478	0	0.233117	0
repUS22	0	0	0	0.069592	1.27912	0	0.008629	1.33876	0	1.35392	0.03669	0.045786	0	0.008367	0
IncL/M(pMU407)	0	0	0	0	0.097362	0.029217	0.068683	0	0	1.81835	0.060455	0	0	0.811204	0
IncX3	0.017683	0.031389	0	0.050258	0.172016	0	0	2.29933	0	0	0.012236	0	0	0.008459	0
rep1	0	0	2.50722	0.032789	0	0	0	0	0	0	0	1.03531	0	0	0
repUS2	1.95573	2.27487	0	0	0	0	0.598641	0	0	0.052721	0	0	0	0	0
repUS7	1.92933	0.09157	0	0.031106	0.064927	0.047796	0.048635	0.015577	0	0	0.061485	0	0	0	0
repUS11	0	0	0	0.073701	0.007766	0.163093	0.092676	0.095175	0	0.196839	0.343621	0.100229	0	0.93686	0
tnpA10	0	0	0	0	0	0.516327	0	0	0	0	0.294198	0.033429	0	0.075404	0
tniAb	0	0	0	0.021066	0	0	0	2.29578	0	0	0.050255	0	0	0.180294	0
repUS4	0.130439	0	0	0.06909	0.066577	0.074578	0.125175	0	0	1.19719	0	1.50377	0	0	0
ISHa1942	1.61639	0.712974	0	0.175085	0.139137	0.166026	0.154072	0	0	0	0.068598	0	0.048628	0.146537	0
IncX6	0.031635	0	0	0.516817	0	0	0.03111	0.41124	0	0	0	0	0	0.014964	0
repUS12	0	0	0	0	0	0	0	0	0	0.883895	0	0	0	0	0
IncP(Beta)	0	0	0	0.012285	0.075645	0.084503	0.112574	1.35228	0	0.086936	0.050575	0	0	0.371294	0
IncN2	0	0	0	0.740919	0	0	0	0	0	0	0	0	0	0	0
repUS13	0	0	0	0	0.119627	0.994772	0	0	0	0	0.640593	0	0	0	0
rep22	0	0	0	0	1.40533	0.04141	0	0	0	0	0	0	0	0	0
Tn916-orf14	0	0	0	0.042229	0.040109	0.065417	0.355352	0	0	0.112682	0.068028	0.08516	0	0.690723	0
repUS20	0	0	0	0	0	0.756049	0	0	0	0	0.670323	0	0	0	0
tnpA7	1.49105	0.339135	0.02262	0	0	0	0	0	0	0	0	0	0	0	0
ISCR8	0	0	0	0	0.943465	0.140348	0	0	0	0	0.126183	0.019113	0	0	0
IncFIB(pHCM2)	0	0	0	0	0	0	0	0	0	0.062473	0	0	0	0	0
IncFII(pseudo)	0	0	0	0	0	0.234024	0	0	0	0	0.492053	0	0	0.418386	0
Col(SD853)	1.32545	0.116461	0	0	0	0	0	0	0	0	0	0	0	0	0
repUS8	0	0	0	0	0	0	0	0	0	0	0	0	0	1.26269	0
tnpA2	0	0	0	0	0	0	0	0	0	0	0.090546	0	0	0	0
ISPbu1	0	0	0	0	0	0	0	0.83809	0	0	0	0	0	0	0
Col3M	0	0	0.507115	0	0	0	0	0	0	0	0	0	0	0	0
